# Supplementary material for: Public acceptance of policy measures to prevent and combat infectious diseases in pets: a systematic literature review
Source: Front Vet Sci. 2026 Jan 12;12:1603592. doi: 10.3389/fvets.2025.1603592 (PMC12833513; doi:10.3389/fvets.2025.1603592)
Supplement: Supplementary file 1 [file Data_Sheet_1.csv]

Publication Year	Author	Title	Journal Title	ISSN	DOI
1950	Tierkel, E. S.; Graves, L. M.; Tuggle, H. G.; Wadley, S. L.	Effective control of an outbreak of rabies in Memphis and Shelby County, Tennessee	American Journal of Public Health and the Nation's Health	0002-9572	10.2105/ajph.40.9.1084
1999	Cox, M.; Barbier, E.B.; White, P.C.L.; Newton-Cross, G.A.; Kinsella, L.; Kennedy, H.J.	Public preferences regarding rabies-prevention policies in the UK	Preventive Veterinary Medicine		10.1016/S0167-5877(99)00055-0
2000	Kresta, Amy E.; Henke, Scott E.	Attitudes towards rabies in southern Texas: a need for public education	Proceedings of the Vertebrate Pest Conference	0507-6773	10.5070/V419110142
2005	de Jong, Birgitta; Andersson, Yvonne; Ekdahl, Karl	Effect of Regulation and Education on Reptile-associated Salmonellosis	Emerging Infectious Diseases	1080-6040	10.3201/eid1103.040694
2008	Dürr, Salome; Meltzer, Martin I.; Mindekem, Rolande; Zinsstag, Jakob	Owner valuation of rabies vaccination of dogs, Chad	Emerging Infectious Diseases	1080-6059	10.3201/eid1410.071490
2008	Reaser, J. K.; Clark, E. E.; Meyers, N. M.	All creatures great and minute: a public policy primer for companion animal zoonoses	Zoonoses and Public Health	1863-1959	10.1111/j.1863-2378.2008.01123.x
2008	Stone, A. B.; Hautala, J. A.	Meeting report: panel on the potential utility and strategies for design and implementation of a national companion animal infectious disease surveillance system	Zoonoses and Public Health	1863-1959	10.1111/j.1863-2378.2008.01129.x
2009	Lenz, Jennifer; Joffe, Daniel; Kauffman, Michael; Zhang, Yifan; LeJeune, Jeffery	Perceptions, practices, and consequences associated with foodborne pathogens and the feeding of raw meat to dogs	The Canadian Veterinary Journal = La Revue Veterinaire Canadienne	0008-5286
2009	Horzinek, Marian C.; Thiry, Etienne	Vaccines and vaccination: the principles and the polemics	Journal of Feline Medicine and Surgery	1098-612X	10.1016/j.jfms.2009.05.012
2009	Durr, S.; Mindekem, R.; Kaninga, Y.; Doumagoum Moto, D.; Meltzer, M. I.; Vounatsou, P.; Zinsstag, J.	Effectiveness of dog rabies vaccination programmes: comparison of owner-charged and free vaccination campaigns	Epidemiology and Infection	1469-4409	10.1017/S0950268809002386
2010	Murphy, C. P.; Reid-Smith, R. J.; Weese, J. S.; McEwen, S. A.	Evaluation of specific infection control practices used by companion animal veterinarians in community veterinary practices in southern Ontario	Zoonoses and Public Health	1863-2378	10.1111/j.1863-2378.2009.01244.x
2011	Rohrbach, Barton W.; Odoi, Agricola; Patton, Sharon	Survey of heartworm prevention practices among members of a national hunting dog club	Journal of the American Animal Hospital Association	1547-3317	10.5326/JAAHA-MS-5643
2012	Lapiz, Stella Marie D.; Miranda, Mary Elizabeth G.; Garcia, Romulo G.; Daguro, Leonida I.; Paman, Meydalyn D.; Madrinan, Frederick P.; Rances, Polizena A.; Briggs, Deborah J.	Implementation of an intersectoral program to eliminate human and canine rabies: the Bohol Rabies Prevention and Elimination Project	PLoS neglected tropical diseases	1935-2735	10.1371/journal.pntd.0001891
2012	Tenzin, null; Dhand, Navneet K.; Rai, Bir Doj; Changlo, null; Tenzin, Sangay; Tsheten, Karma; Ugyen, Pema; Singye, Karma; Ward, Michael P.	Community-based study on knowledge, attitudes and perception of rabies in Gelephu, south-central Bhutan	International Health	1876-3405	10.1016/j.inhe.2012.03.005
2013	Cediel, Natalia; Villamil, Luis Carlos; Romero, Jaime; Renteria, Libardo; De Meneghi, Daniele	Setting priorities for surveillance, prevention, and control of zoonoses in Bogotá, Colombia	Revista Panamericana De Salud Publica = Pan American Journal of Public Health	1680-5348	10.1590/s1020-49892013000500002
2013	Davlin, S.; Lapiz, S. M.; Miranda, M. E.; Murray, K.	Factors associated with dog rabies vaccination in Bhol, Philippines: results of a cross-sectional cluster survey conducted following the island-wide rabies elimination campaign	Zoonoses and Public Health	1863-2378	10.1111/zph.12026
2013	Stull, Jason W; Peregrine, Andrew S; Sargeant, Jan M; Weese, J Scott	Pet husbandry and infection control practices related to zoonotic disease risks in Ontario, Canada	BMC Public Health	1471-2458	10.1186/1471-2458-13-520
2014	Buttenheim, Alison M.; Paz-Soldan, Valerie; Barbu, Corentin; Skovira, Christine; Quintanilla Calderón, Javier; Mollesaca Riveros, Lina Margot; Cornejo, Juan Oswaldo; Small, Dylan S.; Bicchieri, Christina; Naquira, Cesar; Levy, Michael Z.	Is participation contagious? Evidence from a household vector control campaign in urban Peru	Journal of Epidemiology and Community Health	1470-2738	10.1136/jech-2013-202661
2014	Davlin, S. L.; Lapiz, S. M.; Miranda, M. E.; Murray, K. O.	Knowledge, attitudes, and practices regarding rabies in Filipinos following implementation of the Bohol Rabies Prevention and Elimination Programme	Epidemiology and Infection	1469-4409	10.1017/S0950268813002513
2014	Weese, J. S.	Infection control and biosecurity in equine disease control	Equine Veterinary Journal	2042-3306	10.1111/evj.12295
2014	Sambo, Maganga; Lembo, Tiziana; Cleaveland, Sarah; Ferguson, Heather M.; Sikana, Lwitiko; Simon, Cleophas; Urassa, Honorati; Hampson, Katie	Knowledge, attitudes and practices (KAP) about rabies prevention and control: a community survey in Tanzania	PLoS neglected tropical diseases	1935-2735	10.1371/journal.pntd.0003310
2015	Kabeta, Tadele; Deresa, Benti; Tigre, Worku; Ward, Michael P.; Mor, Siobhan M.	Knowledge, Attitudes and Practices of Animal Bite Victims Attending an Anti-rabies Health Center in Jimma Town, Ethiopia	PLoS neglected tropical diseases	1935-2735	10.1371/journal.pntd.0003867
2015	Widyastuti, Maria Digna Winda; Bardosh, Kevin Louis; Sunandar, null; Basri, C.; Basuno, E.; Jatikusumah, A.; Arief, R. A.; Putra, A. a. G.; Rukmantara, A.; Estoepangestie, A. T. S.; Willyanto, I.; Natakesuma, I. K. G.; Sumantra, I. P.; Grace, D.; Unger, F.; Gilbert, J.	On dogs, people, and a rabies epidemic: results from a sociocultural study in Bali, Indonesia	Infectious Diseases of Poverty	2095-5162	10.1186/s40249-015-0061-1
2015	Stull, Jason W.; Stevenson, Kurt B.	Zoonotic disease risks for immunocompromised and other high-risk clients and staff: promoting safe pet ownership and contact	The Veterinary Clinics of North America. Small Animal Practice	1878-1306	10.1016/j.cvsm.2014.11.007
2015	Minyoo, Abel B.; Steinmetz, Melissa; Czupryna, Anna; Bigambo, Machunde; Mzimbiri, Imam; Powell, George; Gwakisa, Paul; Lankester, Felix	Incentives Increase Participation in Mass Dog Rabies Vaccination Clinics and Methods of Coverage Estimation Are Assessed to Be Accurate	PLoS neglected tropical diseases	1935-2735	10.1371/journal.pntd.0004221
2016	Arief, Riana A.; Hampson, Katie; Jatikusumah, Andri; Widyastuti, Maria D. W.; Sunandar, null; Basri, Chaerul; Putra, Anak A. G.; Willyanto, Iwan; Estoepangestie, Agnes T. S.; Mardiana, I. W.; Kesuma, I. K. G. N.; Sumantra, I. P.; Doherty, Paul F.; Salman, M. D.; Gilbert, Jeff; Unger, Fred	Determinants of Vaccination Coverage and Consequences for Rabies Control in Bali, Indonesia	Frontiers in Veterinary Science	2297-1769	10.3389/fvets.2016.00123
2016	Gramza, Ashley; Teel, Tara; VandeWoude, Susan; Crooks, Kevin	Understanding public perceptions of risk regarding outdoor pet cats to inform conservation action	Conservation Biology	0888-8892, 1523-1739	10.1111/cobi.12631
2016	Baneth, G.; Thamsborg, S. M.; Otranto, D.; Guillot, J.; Blaga, R.; Deplazes, P.; Solano-Gallego, L.	Major Parasitic Zoonoses Associated with Dogs and Cats in Europe	Journal of Comparative Pathology	1532-3129	10.1016/j.jcpa.2015.10.179
2016	Cito, F.; Rijks, J.; Rantsios, A. T.; Cunningham, A. A.; Baneth, G.; Guardabassi, L.; Kuiken, T.; Giovannini, A.	Prioritization of Companion Animal Transmissible Diseases for Policy Intervention in Europe	Journal of Comparative Pathology	1532-3129	10.1016/j.jcpa.2015.01.007
2016	Rijks, J. M.; Cito, F.; Cunningham, A. A.; Rantsios, A. T.; Giovannini, A.	Disease Risk Assessments Involving Companion Animals: an Overview for 15 Selected Pathogens Taking a European Perspective	Journal of Comparative Pathology	1532-3129	10.1016/j.jcpa.2015.08.003
2017	Manyweathers, J.; Field, H.; Jordan, D.; Longnecker, N.; Agho, K.; Smith, C.; Taylor, M.	Risk Mitigation of Emerging Zoonoses: Hendra Virus and Non-Vaccinating Horse Owners	Transboundary and Emerging Diseases	1865-1682	10.1111/tbed.12588
2017	Morgan, Stewart K.; Willis, Susan; Shepherd, Megan L.	Survey of owner motivations and veterinary input of owners feeding diets containing raw animal products	PeerJ	2167-8359	10.7717/peerj.3031
2017	Mosimann, Laura; Traoré, Abdallah; Mauti, Stephanie; Léchenne, Monique; Obrist, Brigit; Véron, René; Hattendorf, Jan; Zinsstag, Jakob	A mixed methods approach to assess animal vaccination programmes: The case of rabies control in Bamako, Mali	Acta Tropica	1873-6254	10.1016/j.actatropica.2016.10.007
2017	Velasco-Villa, Andres; Escobar, Luis E.; Sanchez, Anthony; Shi, Mang; Streicker, Daniel G.; Gallardo-Romero, Nadia F.; Vargas-Pino, Fernando; Gutierrez-Cedillo, Veronica; Damon, Inger; Emerson, Ginny	Successful strategies implemented towards the elimination of canine rabies in the Western Hemisphere	Antiviral Research	1872-9096	10.1016/j.antiviral.2017.03.023
2018	Hasanov, E.; Zeynalova, S.; Geleishvili, M.; Maes, E.; Tongren, E.; Marshall, E.; Banyard, A.; McElhinney, L. M.; Whatmore, A. M.; Fooks, A. R.; Horton, D. L.	Assessing the impact of public education on a preventable zoonotic disease: rabies	Epidemiology and Infection	1469-4409	10.1017/S0950268817002850
2018	Fehlner-Gardiner, C.	Rabies control in North America - past, present and future	Revue Scientifique Et Technique (International Office of Epizootics)	0253-1933	10.20506/rst.37.2.2812
2019	Gehrig, Anne-Claire; Hartmann, Katrin; Günther, Felix; Klima, André; Habacher, Gabriele; Bergmann, Michèle	A survey of vaccine history in German cats and owners' attitudes to vaccination	Journal of Feline Medicine and Surgery	1532-2750	10.1177/1098612X18759838
2019	Purwo Suseno, P.; Rysava, K.; Brum, E.; De Balogh, K.; Ketut Diarmita, I.; Fakhri Husein, W.; McGrane, J.; Sumping Tjatur Rasa, F.; Schoonman, L.; Crafter, S.; Putu Sumantra, I.; Hampson, K.	Lessons for rabies control and elimination programmes: a decade of One Health experience from Bali, Indonesia	Revue Scientifique Et Technique (International Office of Epizootics)	0253-1933	10.20506/rst.38.1.2954
2020	Eschle, Simone; Hartmann, Katrin; Rieger, Anna; Fischer, Sebastian; Klima, André; Bergmann, Michèle	Canine vaccination in Germany: A survey of owner attitudes and compliance	PloS One	1932-6203	10.1371/journal.pone.0238371
2020	Yin, Duo; Gao, Quan; Zhu, Hong; Li, Jie	Public perception of urban companion animals during the COVID-19 outbreak in China	Health & Place	1873-2054	10.1016/j.healthplace.2020.102399
2020	Acharya, Krishna Prasad; Acharya, Narayan; Phuyal, Sarita; Upadhyaya, Mukul; Lasee, Steven	One-health approach: A best possible way to control rabies	One Health	23527714	10.1016/j.onehlt.2020.100161
2021	Hwang, Sewoong; Song, Yungyeong; Kim, Jonghyuk	Evaluation of AI-Assisted Telemedicine Service Using a Mobile Pet Application	Applied Sciences	2076-3417	10.3390/app11062707
2021	Chan, Olivia S. K.; Bradley, Katriona C. F.; Grioni, Alessandro; Lau, Susanna K. P.; Li, Wen-Ta; Magouras, Ioannis; Naing, Tint; Padula, Andrew; To, Esther M. W.; Tun, Hein Min; Tutt, Cedric; Woo, Patrick C. Y.; Bloch, Rebecca; Mauroo, Nathalie F.	Veterinary Experiences can Inform One Health Strategies for Animal Coronaviruses	EcoHealth	1612-9210	10.1007/s10393-021-01545-9
2022	Pienaar, Elizabeth F.; Episcopio-Sturgeon, Diane J.; Steele, Zachary T.	Investigating public support for biosecurity measures to mitigate pathogen transmission through the herpetological trade	PloS One	1932-6203	10.1371/journal.pone.0262719
2022	Subrata, I. Made; Harjana, Ngakan Putu Anom; Agustina, Kadek Karang; Purnama, Sang Gede; Kardiwinata, Made Pasek	Designing a rabies control mobile application for a community-based rabies surveillance system during the COVID-19 pandemic in Bali, Indonesia	Veterinary World	0972-8988	10.14202/vetworld.2022.1237-1245
2022	Shapiro, Hannah G.; Ruder, Mark G.; Pienaar, Elizabeth F.	Down the Rabbit Hole: Domestic Rabbit Owners' Perceptions of Rabbit Hemorrhagic Disease Virus 2	EcoHealth	1612-9210	10.1007/s10393-022-01622-7
2023	Shapiro, H.G.; Ruder, M.G.; Nimlos, N.M.; Pienaar, E.F.	Understanding rabbit owners’ willingness to engage in disease prevention behaviors	Preventive Veterinary Medicine		10.1016/j.prevetmed.2023.106018
2023	Tamayo Cuartero, C.; Radford, A.D.; Szilassy, E.; Newton, J.R.; Sánchez-Vizcaíno, F.	Stakeholder opinion-led study to identify canine priority diseases for surveillance and control in the UK	Veterinary Record		10.1002/vetr.3167
2023	Cavasos, Kevin; Poudyal, Neelam C.; Brunner, Jesse L.; Warwick, Alexa R.; Jones, Joshua; Moherman, Neil; George, Mark; Willard, Joshua D.; Brinks, Zachary T.; Gray, Matthew J.	Attitudes and Behavioral Intentions of Pet Amphibian Owners About Biosecurity Practices	EcoHealth	1612-9210	10.1007/s10393-023-01645-8
2007	Wohl, James; Nusbaum, Kenneth	Public health roles for small animal practitioners	Journal of the American Veterinary Medical Association		10.2460/javma.230.4.494
2008	Wright, Jennifer G.; Jung, Sherry; Holman, Robert C.; Marano, Nina N.; McQuiston, Jennifer H.	Infection control practices and zoonotic disease risks among veterinarians in the United States	Journal of the American Veterinary Medical Association	0003-1488	10.2460/javma.232.12.1863
2008	Benedict, Katharine M.; Morley, Paul S.; Metre, David C. Van	Characteristics of biosecurity and infection control programs at veterinary teaching hospitals	Journal of the American Veterinary Medical Association		10.2460/javma.233.5.767
2008	Lipton, Beth A.; Hopkins, Sharon G.; Koehler, Jane E.; DiGiacomo, Ronald F.	A survey of veterinarian involvement in zoonotic disease prevention practices	Journal of the American Veterinary Medical Association	0003-1488	10.2460/javma.233.8.1242
2008	Babcock, Sarah; Marsh, Antoinette E.; Lin, Jeanie; Scott, John	Legal implications of zoonoses for clinical veterinarians	Journal of the American Veterinary Medical Association	0003-1488	10.2460/javma.233.10.1556
2009	Kaare, M.; Lembo, T.; Hampson, K.; Ernest, E.; Estes, A.; Mentzel, C.; Cleaveland, S.	Rabies control in rural Africa: evaluating strategies for effective domestic dog vaccination	Vaccine	0264-410X	10.1016/j.vaccine.2008.09.054
2009	Toribio, Jenny-Ann L. M.; Norris, Jacqueline M.; White, Joanna D.; Dhand, Nanveet K.; Hamilton, Samuel A.; Malik, Richard	Demographics and husbandry of pet cats living in Sydney, Australia: results of cross-sectional survey of pet ownership	Journal of Feline Medicine & Surgery	1098-612X	10.1016/j.jfms.2008.06.010
2010	Habacher, G.; Gruffydd-Jones, T.; Murray, J.	Use of a web-based questionnaire to explore cat owners' attitudes towards vaccination in cats	The Veterinary Record	2042-7670	10.1136/vr.b4857
2011	Rohrbach, Barton W.; Lutzy, Amanda; Patton, Sharon	Attributes, knowledge, beliefs, and behaviors relating to prevention of heartworm in dogs among members of a national hunting dog club	Veterinary Parasitology	1873-2550	10.1016/j.vetpar.2011.01.017
2011	Martell-Moran, Nicole K.; Mauer, Whitney A.; Kaneene, John B.	Assessment of avian influenza surveillance and reporting needs of stakeholders in Michigan, 2007	Journal of the American Veterinary Medical Association	1943-569X	10.2460/javma.238.12.1570
2012	Schemann, K.; Firestone, S. M.; Taylor, M. R.; Toribio, J. A L M L; Ward, M. P.; Dhand, N. K.	Horse owners'/managers' perceptions about effectiveness of biosecurity measures based on their experiences during the 2007 equine influenza outbreak in Australia	Preventive Veterinary Medicine	0167-5877	10.1016/j.prevetmed.2012.01.013
2012	Herbert, Mrudu; Basha S, Riyaz; Thangaraj, Selvi	Community perception regarding rabies prevention and stray dog control in urban slums in India	Journal of Infection and Public Health	1876-0341	10.1016/j.jiph.2012.05.002
2013	Morley, P S; Anderson, M E C; Burgess, B A; Aceto, H; Bender, J B; Clark, C; Daniels, J B; Davis, M A; Hinchcliff, K W; Johnson, J R; McClure, J; Perkins, G A; Pusterla, N; Traub-Dargatz, J L; Weese, J S; Whittem, T L	Report of the third Havemeyer workshop on infection control in equine populations	Equine veterinary journal	2042-3306	10.1111/evj.12000
2013	Dowd, Karen; Taylor, Melanie; Toribio, Jenny-Ann L. M. L.; Hooker, Claire; Dhand, Navneet K.	Zoonotic disease risk perceptions and infection control practices of Australian veterinarians: call for change in work culture	Preventive Veterinary Medicine	1873-1716	10.1016/j.prevetmed.2013.04.002
2014	Genchi, Claudio; Bowman, Dwight; Drake, Jason	Canine heartworm disease (Dirofilaria immitis) in Western Europe: survey of veterinary awareness and perceptions	Parasites & Vectors	1756-3305	10.1186/1756-3305-7-206
2014	Bardosh, Kevin; Sambo, Maganga; Sikana, Lwitiko; Hampson, Katie; Welburn, Susan C.	Eliminating Rabies in Tanzania? Local Understandings and Responses to Mass Dog Vaccination in Kilombero and Ulanga Districts	PLOS Neglected Tropical Diseases	1935-2735	10.1371/journal.pntd.0002935
2014	Mendez, Diana H.; Kelly, Jenny; Buttner, Petra; Nowak, Madeleine; Speare, Rick	Management of the slowly emerging zoonosis, Hendra virus, by private veterinarians in Queensland, Australia: a qualitative study	BMC Veterinary Research	1746-6148	10.1186/s12917-014-0215-6
2014	Kanda, Koji; Obayashi, Yoshihide; Jayasinghe, Ananda; Gunawardena, Panduka; Delpitiya, N; Priyadarshani, N; Gamage, Chandika; Arai, Asuna; Tamashiro, Hiko	Outcomes of a school-based intervention on rabies prevention among school children in rural Sri Lanka	International health		10.1093/inthealth/ihu098
2014	Serebe, Shumuye Gebyaw; Tadesse*, Kassaw Amssalu; Yizengaw, Haileluel Aleme; Tamrat, Sintayehu Minda	Study on community knowledge, attitude and practice of rabies in and nearby Gondar town, North West Ethiopia	Journal of Public Health and Epidemiology	2141-2316	10.5897/JPHE2014.0669
2015	Wierenga, Janelle; Thiede, Hanne; Helms, Leah; Hopkins, Sharon	Acceptance, Benefits, and Challenges of Public Health–Oriented Pet Business Regulations in King County, Washington	Journal of public health management and practice : JPHMP		10.1097/PHH.0000000000000272
2015	Muthiani, Yvonne; Traoré, Abdallah; Mauti, Stephanie; Zinsstag, Jakob; Hattendorf, Jan	Low coverage of central point vaccination against dog rabies in Bamako, Mali	Preventive Veterinary Medicine	0167-5877	10.1016/j.prevetmed.2015.04.007
2015	Digafe, Reta T.; Kifelew, Legesse G.; Mechesso, Abraham F.	Knowledge, attitudes and practices towards rabies: questionnaire survey in rural household heads of Gondar Zuria District, Ethiopia	BMC Research Notes	1756-0500	10.1186/s13104-015-1357-8
2016	Léchenne, Monique; Oussiguere, Assandi; Naissengar, Kemdongarti; Mindekem, Rolande; Mosimann, Laura; Rives, Germain; Hattendorf, Jan; Moto, Daugla Doumagoum; Alfaroukh, Idriss Oumar; Zinsstag, Jakob; technical committee	Operational performance and analysis of two rabies vaccination campaigns in N'Djamena, Chad	Vaccine	1873-2518	10.1016/j.vaccine.2015.11.033
2017	Robin, Charlotte; Bettridge, Judy; McMaster, Fiona	Zoonotic disease risk perceptions in the British veterinary profession	Preventive Veterinary Medicine	1873-1716	10.1016/j.prevetmed.2016.11.015
2017	Hossain, Moazzem	Study on Knowledge, Attitude & Practice about Rabies & Pet Animals among School Children in Bangladesh	Journal of Microbiology & Experimentation		10.15406/jmen.2017.04.00103
2017	Castillo-Neyra, Ricardo; Brown, Joanna; Borrini, Katty; Arevalo, Claudia; Levy, Michael Z.; Buttenheim, Alison; Hunter, Gabrielle C.; Becerra, Victor; Behrman, Jere; Paz-Soldan, Valerie A.	Barriers to dog rabies vaccination during an urban rabies outbreak: Qualitative findings from Arequipa, Peru	PLOS Neglected Tropical Diseases	1935-2735	10.1371/journal.pntd.0005460
2017	Rock, Melanie J.	Who or what is ‘the public’ in critical public health? Reflections on posthumanism and anthropological engagements with One Health	Critical Public Health	0958-1596	10.1080/09581596.2017.1288287
2017	Wallace, Ryan MacLaren; Mehal, Jason; Nakazawa, Yoshinori; Recuenco, Sergio; Bakamutumaho, Barnabas; Osinubi, Modupe; Tugumizemu, Victor; Blanton, Jesse D.; Gilbert, Amy; Wamala, Joseph	The impact of poverty on dog ownership and access to canine rabies vaccination: results from a knowledge, attitudes and practices survey, Uganda 2013	Infectious Diseases of Poverty	2049-9957	10.1186/s40249-017-0306-2
2017	Corrente, Marialaura; Sangiorgio, Giancarlo; Grandolfo, Erika; Bodnar, Livia; Catella, Cristiana; Trotta, Adriana; Martella, Vito; Buonavoglia, Domenico	Risk for zoonotic Salmonella transmission from pet reptiles: A survey on knowledge, attitudes and practices of reptile-owners related to reptile husbandry	Preventive Veterinary Medicine	1873-1716	10.1016/j.prevetmed.2017.07.014
2017	Wiethoelter, Anke K.; Schembri, Nicole; Dhand, Navneet K.; Sawford, Kate; Taylor, Melanie R.; Moloney, Barbara; Wright, Therese; Kung, Nina; Field, Hume E.; Toribio, Jenny-Ann L. M. L	Australian horse owners and their biosecurity practices in the context of Hendra virus	Preventive Veterinary Medicine	0167-5877	10.1016/j.prevetmed.2017.09.013
2018	Alho, Ana Margarida; Lima, Clara; Colella, Vito; Madeira de Carvalho, Luís; Otranto, Domenico; Cardoso, Luís	Awareness of zoonotic diseases and parasite control practices: a survey of dog and cat owners in Qatar	Parasites & Vectors	1756-3305	10.1186/s13071-018-2720-0
2018	Yano, Terdsak; Phornwisetsirikun, Somphorn; Susumpow, Patipat; Visrutaratna, Surasing; Chanachai, Karoon; Phetra, Polawat; Chaisowwong, Warangkhana; Trakarnsirinont, Pairat; Hemwan, Phonpat; Kaewpinta, Boontuan; Singhapreecha, Charuk; Kreausukon, Khwanchai; Charoenpanyanet, Arisara; Robert, Chongchit Sripun; Robert, Lamar; Rodtian, Pranee; Mahasing, Suteerat; Laiya, Ekkachai; Pattamakaew, Sakulra…	A Participatory System for Preventing Pandemics of Animal Origins: Pilot Study of the Participatory One Health Disease Detection (PODD) System	JMIR public health and surveillance	2369-2960	10.2196/publichealth.7375
2018	Cleaton, Julie M.; Wallace, Ryan M.; Crowdis, Kelly; Gibson, Andy; Monroe, Benjamin; Ludder, Fleurinord; Etheart, Melissa D.; Natal Vigilato, Marco Antonio; King, Alasdair	Impact of community-delivered SMS alerts on dog-owner participation during a mass rabies vaccination campaign, Haiti 2017	Vaccine	0264-410X	10.1016/j.vaccine.2018.03.017
2018	Belshaw, Zoe; Robinson, Natalie J.; Dean, Rachel S.; Brennan, Marnie L.	Motivators and barriers for dog and cat owners and veterinary surgeons in the United Kingdom to using preventative medicines	Preventive Veterinary Medicine	1873-1716	10.1016/j.prevetmed.2018.03.020
2019	Glasgow, Lindonne; Worme, Andre; Keku, Emmanuel; Forde, Martin	Knowledge, attitudes, and practices regarding rabies in Grenada	PLOS Neglected Tropical Diseases	1935-2735	10.1371/journal.pntd.0007079
2019	Arya Utami, Ni; Agustina, Karang; Atema, Kathryn; Bagus, Gusti; Girardi, Janice; Harfoot, Mike; Haryono, Yacinta; Hiby, Lex; Irawan, Hendra; Januraga, Pande; Kalalo, Levin; Purnama, Sang; Subrata, I.; Swacita, Ida; Swarayana, I.; Wirawan, Dewa; Hiby, Elly	Evaluation of Community-Based Dog Welfare and Rabies Project in Sanur, a Sub-district of the Indonesian Island Province of Bali	Frontiers in Veterinary Science		10.3389/fvets.2019.00193
2020	Brookes, Victoria J.; Ward, Michael P.; Rock, Melanie; Degeling, Chris	One Health promotion and the politics of dog management in remote, northern Australian communities	Scientific Reports	2045-2322	10.1038/s41598-020-69316-0
2021	Filipe, Joel Fernando Soares; Lauzi, Stefania; Pina, Lucrezia; Dall'Ara, Paola	A survey of Italian cat owners' attitudes towards cat vaccination through a web-based questionnaire	BMC veterinary research	1746-6148	10.1186/s12917-021-02981-z
2021	Dubin, Rachel J.; Angliss, Gillian; Eng, Curtis; Cisneros, Trinidad; Griffon, Dominique	Veterinarians' perceptions of COVID-19 pandemic–related influences on veterinary telehealth and on pet owners' attitudes toward cats and dogs	Journal of the American Veterinary Medical Association		10.2460/javma.21.04.0203
2022	Greene, Hillary	The Next Pandemic Might be a Petdemic	98 Indiana Law Journal 1 (2022)	0019-6665
2022	Barber, Suzanne; Hathaway, Michael	China’s pet activists: Using moral arguments and epidemic concerns to make space for animal rights	International Review of Environmental History	22053204, 22053212	10.22459/IREH.08.01.2022.04
2022	Powell, Lauren; Lavender, Tyler M.; Reinhard, Chelsea L.; Watson, Brittany	Pet Owners' Perceptions of COVID-19, Zoonotic Disease, and Veterinary Medicine: The Impact of Demographic Characteristics	Veterinary Sciences	2306-7381	10.3390/vetsci9050195
2022	Shapiro, Hannah; Pienaar, Elizabeth; Kohl, Michel	Barriers to Management of a Foreign Animal Disease at the Wildlife-Domestic Animal Interface: The Case of Rabbit Hemorrhagic Disease in the United States	Frontiers in Conservation Science		10.3389/fcosc.2022.857678
2023	Ng, Ling Li; Hafit, Hanayanti; Aziz, Ruhaya Ab; Azemi, Nur Liesa Mohammad; Anurddin, Siti Hawa	A Rule-based Mobile Application for Diagnosing Pet Disease: Design and Implementation	JOIV : International Journal on Informatics Visualization	2549-9904	10.30630/joiv.7.2.1325
2023	Barber, Suzanne; Hathaway, Michael	Rabies in China: The Role of Rabies Ecologies and Pet Activism	One Health for Dog-mediated Rabies Elimination in Asia: A Collection of Local Experiences
2023	Laconi, Andrea; Saracino, Barbara; Fattorini, Eliana; Pellegrini, Giuseppe; Bucchi, Massimiano; Bailoni, Lucia; Piccirillo, Alessandra	SARS-CoV-2 and Companion Animals: Sources of Information and Communication Campaign during the COVID-19 Pandemic in Italy	Veterinary Sciences	2306-7381	10.3390/vetsci10070426
