# Supplementary material for: Public acceptance of policy measures to prevent and combat infectious diseases in pets: a systematic literature review
Source: Front Vet Sci. 2026 Jan 12;12:1603592. doi: 10.3389/fvets.2025.1603592 (PMC12833513; doi:10.3389/fvets.2025.1603592)
Supplement: Supplementary file 2 [file Table_1.xlsx]

## Sheet: Tabelle1
Reference	diseases	Countries	animals	stakeholders		Influence Factors	Measures
Shapiro, H. G., Ruder, M. G., Nimlos, N. M., & Pienaar, E. F. (2023). Understanding rabbit owners’ willingness to engage in disease prevention behaviors. Preventive Veterinary Medicine, 219, 106018. https://doi.org/10.1016/j.prevetmed.2023.106018	hemorrhagic disease virus	USA	rabbits	owners, activists	ja	positiv: information received from private veterinarian (movement restrictions/vaccination/quarantine/issuing of biosecurity guidelines (personal hygiene, equipment hygiene, access control measures) no experience with disease with own pet (movement restrictions/vaccination/quarantine/issuing of biosecurity guidelines (personal hygiene, equipment hygiene, access control measures) general interest …	Report deaths Quarantine Use disinfectants Prevent people from interacting with pet Have separate clothes and shoes for contact with pet Create barrier between areas used by pet and wild animals Certificate of Veterinary Inspection (CVI)for transport Isolate newly aquired pets Vaccination Safety requirements (location) for shows/exhibitions Certificate of Veterinary Inspection before attending ev…
Barber, S., & Hathaway, M. J. (2023). Rabies in China: The role of rabies ecologies and pet activism. In CABI eBooks (pp. 199–206). https://doi.org/10.1079/9781800622975.0016	rabies	China	dogs	activists	ja	negativ: Vaccination: no veterinarians in the area high cost	‘one pet’- policy reducing stray dog populations: culls (beating, drowning them, poisoning) Vaccination + rural vaccination clinics countrywide laws and campaigns for vaccination and registration of dogs leashing laws educational material (brochures, posters)
Cavasos, K., Poudyal, N. C., Brunner, J. L., Warwick, A. R., Jones, J., Moherman, N., George, M., Willard, J. D., Brinks, Z. T., & Gray, M. J. (2023). Attitudes and behavioral intentions of pet amphibian owners about biosecurity practices. EcoHealth, 20(2), 194–207. https://doi.org/10.1007/s10393-023-01645-8	non specified	USA	herpetofauna	owners	ja	positiv: biosecurity practices: awareness that amphibian pathogens can be transmitted through pet trade Frequency of receiving veterinary care knowledge about pet, risk perception and behavioral control	Cetrification for disease free animals biosecurity practices
Ng, L. L., Hafit, H., Aziz, R. A., Azemi, N. L. M., & Anurddin, S. H. (2023). A rule-based mobile application for diagnosing pet disease: design and implementation. JOIV International Journal on Informatics Visualization, 7(2), 463. https://doi.org/10.30630/joiv.7.2.1325	non specified	Malaysia	pets	owners	ja	positiv: register, login, and diagnostic history functions	Mobile Application
Cuartero, C. T., Radford, A. D., Szilassy, E., Newton, J. R., & Sánchez‐Vizcaíno, F. (2023). Stakeholder opinion‐led study to identify canine priority diseases for surveillance and control in the UK. Veterinary Record, 193(9). https://doi.org/10.1002/vetr.3167	non specified	UK	dogs	scientists, activists, state agencies, private institutions, veterinarians, private industry, state agencies	ja		qualitative disease prioritisation
Greene, Hillary (2022) "The Next Pandemic Might be a Petdemic," Indiana Law Journal: Vol. 98: Iss. 1, Article 1.	Smallpox Polio Spanish flue Sars Covid 19 rabies Rabbit hemorrhaig disese	USA	dogs, cat, hamsters, pet birds, pet raccoons, pet ferrets, pet rooster (&hens), pet duck, rabbits	owners, state agencies, general public, veterianrians, scientists, private sector, activists	ja	neutral: Scientists & state official praising measures (killing) - large fractions of the population distrust expert opinion even when it is close to consensus opinion state officials calling resistance "irrational" (seizure, killings) Individual’s Cost-Benefit Calculus (cost for keeping the pet & risk aversion vs Affection: perceived health threat posed by a pet in the home and the level of an o…	Asigning litter box duties to non-vulnerable people Breed-Specific Legislation clean living spaces, proper disinfecting measures depopulation of animals Developing tests for animals Developing Vaccines for animals Emergency mandate to capture and kill stray dogs and catsencourage pet owners who are fearful of the health threat their own pets pose to surrender the pets to shelters house-to-housese…
Subrata IM, Harjana NPA, Agustina KK, Purnama SG, Kardiwinata MP. Designing a rabies control mobile application for a community-based rabies surveillance system during the COVID-19 pandemic in Bali, Indonesia. Vet World. 2022 May;15(5):1237-1245. doi: 10.14202/vetworld.2022.1237-1245. Epub 2022 May 21. PMID: 35765482; PMCID: PMC9210830.	rabies, covid	Indonesia	dogs	owners, veterinarians, public health workers, community leaders	ja	positiv: interface quality dimension system quality	Mobile Application
Eschle, S., Hartmann, K., Rieger, A., Fischer, S., Klima, A., & Bergmann, M. (2020). Canine vaccination in Germany: A survey of owner attitudes and compliance. PLoS ONE, 15(8), e0238371. https://doi.org/10.1371/journal.pone.0238371	non specified	Germany	dogs	owners	ja	negativ: doubt the necessity of vaccinations concerned about VAAEs long waiting times at veterinary clinics high price expensive not aware of the seriousness of the disease in humans and in dogs Veterinary recommendations to owners on revaccinating dogs less frequently than every 12 months for leptospirosis had a strong ‘negative’ association with the vaccination status of the dog. positiv: Recom…	Vaccination
Fehlner-Gardiner, C. (2018). Rabies control in North America – past, present and future. Revue Scientifique Et Technique De L OIE, 37(2), 421–437. https://doi.org/10.20506/rst.37.2.2812	rabies	USA, Canada	dogs	stakeholders	ja		castration culling strays muzzling quarantine vaccines
Velasco-Villa, A., Escobar, L.E., Sanchez, A., Shi, M., Streicker, D.G., Gallardo-Romero, N.F., Vargas-Pino, F., Gutierrez-Cedillo, V., Damon, I., Emerson, G. (2017). Successful strategies implemented towards the elimination of canine rabies in the Western Hemisphere. Antiviral Research 143: 1-12, 10.1016/j.antiviral.2017.03.023	rabies	non specified	dogs	non specific	ja		vaccination culling recognition as a public health problem Foundation of a national program of rabies control and prevention Implementation of nationwide dog vaccination campaigns Supplementary strategies to increase coverage of mass dog vaccination campaigns Legislation and Iaw enforcement of responsible dog ownership Testing Evaluating the impact of rabies vacdnation
Baneth, G., Thamsborg, S M., Otranto., D., Guillot, J., Blaga, R., Deplazes, P., Solano-Gallego, L. (2016). Major Parasitic Zoonoses Associated with Dogs and Cats in Europe. Journal of Comparative Pathology. 155, 1: 54-74. 10.1016/j.jcpa.2015.10.179	parasites	non specified	dogs, cats	stakeholders	ja		Avoid feeding of raw meat Collecting faeces in litter tray control of stray doogs/killing covering of sandpits at playgrounds & regular application of new sand deworming regime of all dogs entering these countries Education exclusion of dogs from parks and recreational areas fencing of playgrounds / limiting access of pets to children’s play areas Fly repellents hand hygiene preventative drugs pr…
	non specified	Switzerland	pets	experts	no		1991-2015: Establishment of comprehensive national rabies control and prevention programs for dogs and humans, administered by Ministries of Health with federal budget. Acquisition of cell culture-derived rabies vaccines for humans and animals. Implementation of a revolving fund administered by PAHO to acquire rabies biologics a cover expenses of cold chain storage. Execution of massive dog vacci…
Weese JS. Infection control and biosecurity in equine disease control. Equine Vet J. 2014 Nov;46(6):654-60. doi: 10.1111/evj.12295. Epub 2014 Jun 20. PMID: 24802183; PMCID: PMC7163522.	non specified	Canada	equines	owners	ja	negative: frequent movement of horses	artificial insemination adapted surgical technique hand hygiene isolation no mixing of horses of different disease risk status no direct horse–horse contact at events quarantine for new arrivals no sharing items at events vaccination
Martell-Moran, N. K., Mauer, W. A., & Kaneene, J. B. (2011). Assessment of avian influenza surveillance and reporting needs of stakeholders in Michigan, 2007. Journal of the American Veterinary Medical Association, 238(12), 1570–1583. https://doi.org/10.2460/javma.238.12.1570	influenza	USA	birds	owners, community leaders, public health workers, private industry, veterinarians	ja	Web-based reporting of AI surveillance information negative: insufficient time to enter or send reports or related information, no staff support available to enter or send reports or related information, inadequate computer facilities (eg, no Internet access), concerns regarding data security and confidentiality prefers to report cases personally. concerns regarding data security issues or confid…	surveillance methods reportable disease list, flock sampling for poultry distributors and backyard poultry producers, bird sampling for county fair participants, US border testing, migratory bird testing, pet bird testing, fighting bird sampling
Rohrbach, B. W., Lutzy, A., & Patton, S. (2011). Attributes, knowledge, beliefs, and behaviors relating to prevention of heartworm in dogs among members of a national hunting dog club. Veterinary Parasitology, 176(4), 324–332. https://doi.org/10.1016/j.vetpar.2011.01.017	parasites	USA	dogs	owners	ja	monthly prophilaxis negative: Cost	testing monthly prophylaxis
	influenza	Europe	birds	stakeholders	no
Cox, M., Barbier, E. B., White, P. C., Newton-Cross, G. A., Kinsella, L., & Kennedy, H. J. (1999). Public preferences regarding rabies-prevention policies in the UK. Preventive Veterinary Medicine, 41(4), 257–270. https://doi.org/10.1016/s0167-5877(99)00055-0	rabies	UK	dogs, cats	owners	ja	negative: cost Safety rating Welfare rating positive: Vaccination: animal welfare rating frequent traveller /want to travel Qurantine: safety rating	quarantine after enterin country restricted home movement serological testing microchip identification vaccination
Reaser JK, Clark EE Jr, Meyers NM. All creatures great and minute: a public policy primer for companion animal zoonoses. Zoonoses Public Health. 2008 Oct;55(8-10):385-401. doi: 10.1111/j.1863-2378.2008.01123.x. Epub 2008 Apr 9. PMID: 18399943.	Campylobacteriosis Cat scratch disease Cestodiasis/tapeworm Dermatophytosis/ringworm/tinea Giardiasis/Beaver fever Lymphocytic choriomeningitis virus Pasteurellosis Yersiniosis Psittacosis/chlamydiosis Plague Rabies Rat-bite fever Salmonellosis Tularemia/rabbit fever Yersiniosis	USA	cats, pet birds, fish, geko, dog, rabbits, guinea pig, hamster, gerbils, mice, rats, reptiles, amphibians, hedgehogs, tortoises, alligators, axolotls,	veterinarians, policy makers, pet industry, physicians, scientists, international organisations (OIE http://www.oie.int/ / WHO http://www.who.int/ / FAO http://www.fao.org/ / CBD www.cbd.int/ / CITES http://www.cites.org/ )	ja		Animal Regulations & standarts for the shipment of live animals Antibiotic therapy antifungal treatment medication Bans and import restrictions conferences consultations Compiles and reports on animal disease data compilation of case studies of best practices Coordinated international disease outbreak response Developing and publishing of animal health codes Deworming Early detection through coor…
Yin, D., Gao, Q., Zhu, H., & Li, J. (2020). Public perception of urban companion animals during the COVID-19 outbreak in China. Health & Place, 65, 102399. https://doi.org/10.1016/j.healthplace.2020.102399	covid	China	dogs, cats	owners, general public	ja	positive: abandonment / killing: fear of infection media coverage focussing on negative impact of companion animals for disease transmission	abandonment slaughter /killing
Chan OSK, Bradley KCF, Grioni A, Lau SKP, Li WT, Magouras I, Naing T, Padula A, To EMW, Tun HM, Tutt C, Woo PCY, Bloch R, Mauroo NF. Veterinary Experiences can Inform One Health Strategies for Animal Coronaviruses. Ecohealth. 2021 Sep;18(3):301-314. doi: 10.1007/s10393-021-01545-9. Epub 2021 Sep 20. PMID: 34542794; PMCID: PMC8450722.	covid	non specified	cats, dogs, horses, birds	veterinarians	ja		Designated feeding utensils Guidelines to minimize bidirectional SAR-CoV-2 infections between animals and humans Heat treatment Hygiene limiting entry of travelers from places where the disease is poorly contained pre- and post-entry quarantine pre- and post-entry testing restrictions or bans on imports of animals from places where particular diseases are present Vaccination sanitation practices …
Deplazes, P.,	foot and mouth disease	Latin America	pets	owners	no	Changes in perceptions on the benefits of vaccination: former negative because of misconceptions and miths (vaccines not effective and mask asymptomatic viral circulation). Particularly relevant was developmentand applicaction of novel serodiagnostic approaches to asses silent viral circulation, irrespective of vaccination. Carrier state: does vaccine prevent? Uncertainity, mass killing of health…	Vaccination Stamping out (slaughter fo all infected animals and their immediate susceptible contacts) --> mass killing, then burning of bodies, then cleaning
Rock, M. J. (2017). Who or what is ‘the public’ in critical public health? Reflections on posthumanism and anthropological engagements with One Health. Critical Public Health, 27(3), 314–324. https://doi.org/10.1080/09581596.2017.1288287	non specified	USA	dogs, cats	public	ja		Vaccination Muzzling Leashing
Wierenga, J., Thiede, H., Helms, L., & Hopkins, S. (2015). Acceptance, Benefits, and Challenges of Public Health–Oriented Pet Business Regulations in King County, Washington. Journal of Public Health Management and Practice, 22(3), 301–308. https://doi.org/10.1097/phh.0000000000000272	non specified	USA	pets	private sector	ja	positiv: Pet business permits: establishing the credibility of the pet busines.	Public Health inspections: helpful Public Health Pet Business permits (+ fee + online portal for permit renewals and payments): good value Public Heaalth Educational Material: using it
Kresta, A. E, & Henke, S. E. (2000). Attitudes towards rabies in southern Texas: a need for public education. Proceedings of the Vertebrate Pest Conference, 19. http://dx.doi.org/10.5070/V419110142 Retrieved from https://escholarship.org/uc/item/5qs97329	rabies	USA	dogs, cats	owners	ja	negative: Liability of claiming pet ownership Cost Lack of law enforcement concerning unvaccinated pets Unawareness "Dime-a-dozen" attitude (i.e., can always get another pet) Governmental conspiracy to locate illegal aliens in U.S.	Vaccination
Laconi, A., Saracino, B., Fattorini, E., Pellegrini, G., Bucchi, M., Bailoni, L., & Piccirillo, A. (2023). SARS-CoV-2 and Companion Animals: Sources of Information and Communication Campaign during the COVID-19 Pandemic in Italy. Veterinary Sciences, 10(7), 426. https://doi.org/10.3390/vetsci10070426	covid	Italy	dogs, cats	general public	ja	positive: Television broadcasts inclusion national newspapers veterinarians inclusion institutional websites	Communication & information campain
	smallpox	non specified	pets	public	may
Dowd, K., Taylor, M., Toribio, J. L., Hooker, C., & Dhand, N. K. (2013). Zoonotic disease risk perceptions and infection control practices of Australian veterinarians: Call for change in work culture. Preventive Veterinary Medicine, 111(1–2), 17–24. https://doi.org/10.1016/j.prevetmed.2013.04.002	non specified	Australia	pets	veterinarians	ja	use of PPE: positive: postgraduate education perceived risk to self professional experience with previous zoonotic cases liability issues recommendations of industry guidelines or standard operating procedures negative: having a private practice cost of PPE kits concerns about heat stress when wearing PPE safety concerns about wearing PPE fear of adverse animal reactions to PPE fear of negative c…	isolation units for infected animals national industry guidelines PPE kits for use (overalls/gown, surgical mask, disposable gloves, eye protection (such as goggles/face shield) and P2 or N95 respirators) separate eating areas for staff
Hasanov, E., Zeynalova, S., Geleishvili, M., Maes, E., Tongren, E., Marshall, E., Banyard, A., Mcelhinney, L. M., Whatmore, A. M., Fooks, A. R., & Horton, D. L. (2017). Assessing the impact of public education on a preventable zoonotic disease: rabies. Epidemiology and Infection, 146(2), 227–235. https://doi.org/10.1017/s0950268817002850	rabies	Azerbaijan	dogs	owners, general public	ja	positive: posters text messages leaflets vet information tv information negative: lack of awareness	Vaccination in relation to information campain
Corrente, M., Sangiorgio, G., Grandolfo, E., Bodnar, L., Catella, C., Trotta, A., Martella, V., & Buonavoglia, D. (2017). Risk for zoonotic Salmonella transmission from pet reptiles: A survey on knowledge, attitudes and practices of reptile-owners related to reptile husbandry. Preventive Veterinary Medicine, 146, 73–78. https://doi.org/10.1016/j.prevetmed.2017.07.014	bacteria	Italy	herpetofauna	owners	ja		handwashing after the contact and/or the husbandry practices Faeces removing Gloves utilisation during cleaning of therrarium Disinfectants utilisation during cleaning regular drinking water changing holding animal seperately from other animals (herpetophauna) not using live animals as pet food
Glasgow, L., Worme, A., Keku, E., & Forde, M. (2019). Knowledge, attitudes, and practices regarding rabies in Grenada. PLoS Neglected Tropical Diseases, 13(1), e0007079. https://doi.org/10.1371/journal.pntd.0007079	rabies	Grenada	dogs, cats	owners, general public	ja	Vaccination: neutral: education gender age negative: unawareness long time to vaccinate animals way to transport animal to vaccination point	Vaccination Stray dog control Public education Rabies surveillance Friendliness evaluation of vaccination team: Helpful, Friendly, Informative,Knowledgeable, Professional, Unable to provide information/answers, Uncooperative
Castillo-Neyra, R., Brown, J., Borrini, K., Arevalo, C., Levy, M. Z., Buttenheim, A., Hunter, G. C., Becerra, V., Behrman, J., & Paz-Soldan, V. A. (2017). Barriers to dog rabies vaccination during an urban rabies outbreak: Qualitative findings from Arequipa, Peru. PLoS Neglected Tropical Diseases, 11(3), e0005460. https://doi.org/10.1371/journal.pntd.0005460	rabies	Peru	dogs	owners	ja	Vaccination: negative: Insufficient knowledge about the vaccination campaign and rabies in general lack of information about the campaign: megaphone, posters lack of information about rabies vaccination Beliefs related to different dogs’ risks of illness Mistrust in quality of vaccination services and vaccine (expired, not maintained cold chain, vaccine itself questionable) mistrust in free or ch…	Vaccination social ecological model (SEM)
	non specified	non specified	pets	experts	no
Horzinek MC, Thiry E. Vaccines and vaccination: the principles and the polemics. J Feline Med Surg. 2009 Jul;11(7):530-7. doi: 10.1016/j.jfms.2009.05.012. PMID: 19481032; PMCID: PMC11132268.	non specified	non specified	cats	veterinarians	ja		Vaccination
Cediel N, Villamil LC, Romero J, Renteria L, De Meneghi D. Setting priorities for surveillance, prevention, and control of zoonoses in Bogotá, Colombia. Rev Panam Salud Publica. 2013 May;33(5):316-24. doi: 10.1590/s1020-49892013000500002. PMID: 23764662.	non specified	Colombia	pets	owners, general public, scientists, veterinarians, public health workers	ja		Disease prioritisation
Filipe, J. F. S., Lauzi, S., Pina, L., & Dall’Ara, P. (2021). A survey of Italian cat owners’ attitudes towards cat vaccination through a web-based questionnaire. BMC Veterinary Research, 17(1). https://doi.org/10.1186/s12917-021-02981-z	non specified	Italy	cats	owners	ja	Vaccination: positive: Origin of the cat from breeder (Vaccination) negative: Cost The cat has never had health problems Hard to handle pet Distance to clinic and transport, waiting time opening hours fear of Possible side effects Veterinarian’s advice Cat’s susceptibility to infectious diseases Infectious diseases’ level of risk Efficacy of vaccination Time to take the cat to the veterinary clin…	Vaccination Antibody test
Benedict, K. M., Morley, P. S., & Van Metre, D. C. (2008). Characteristics of biosecurity and infection control programs at veterinary teaching hospitals. Journal of the American Veterinary Medical Association, 233(5), 767–773. https://doi.org/10.2460/javma.233.5.767	non specified	non specified	pets	veterinarians	ja		Hand hygiene documents outlining procedures to be used when cleaning and disinfecting Infection control committee Infection Surveillance at veterinary institutions & schools infection control training (including handouts, online modules, classroom instruction, and shadowing of individuals in the hospital to learn appropriate protocols) policies for hygiene, surveillance, patient contact, educatio…
Morgan, S. K., Willis, S., & Shepherd, M. L. (2017). Survey of owner motivations and veterinary input of owners feeding diets containing raw animal products. PeerJ, 5, e3031. https://doi.org/10.7717/peerj.3031	raw meat	non specified	dogs, cats	owners, veterinarians	ja	negative: reliying on online resources lower levels of trust in veterinary advice	Avoid raw meat
Stull JW, Stevenson KB. Zoonotic disease risks for immunocompromised and other high-risk clients and staff: promoting safe pet ownership and contact. Vet Clin North Am Small Anim Pract. 2015 Mar;45(2):377-92, vii. doi: 10.1016/j.cvsm.2014.11.007. Epub 2014 Dec 18. PMID: 25534535.	non specified	USA	pets	owners, Veterinarians	ja		Avoid contact with animal Avoid feeding of raw meat Avoid contact with pets’ feces and animal-derived pet treats Avoid Face licking Assessing of Staff knowledge Clean cages frequently Cover playground sandboxes Exercise caution when playing with dogs and cats to limit scratches Glove use Guidelines for Pet Ownership and Contact Hand hygiene Have any new pets examined by a veterinarian before bein…
Alho, A. M., Lima, C., Colella, V., De Carvalho, L. M., Otranto, D., & Cardoso, L. (2018). Awareness of zoonotic diseases and parasite control practices: a survey of dog and cat owners in Qatar. Parasites & Vectors, 11(1). https://doi.org/10.1186/s13071-018-2720-0	non specified	Qatar	dogs, cats	owners	ja		Vaccination Deworming Faecal analysis Preventative medicine
Stull, J. W., Peregrine, A. S., Sargeant, J. M., & Weese, J. S. (2013). Pet husbandry and infection control practices related to zoonotic disease risks in Ontario, Canada. BMC Public Health, 13(1). https://doi.org/10.1186/1471-2458-13-520	non specified	Canada	dogs, cats, hamsters, hamsters, rabbits, guinea pigs, rats/mice and hedgehogs, chinchillas and gerbils fishes, herpetophauna, bird	owners	ja		avoid raw meat hand hygiene restrict movement of pet keep pet out of kitchen (not washing in kitchen sink)
	non specified	non specified	pets	veterinarians, owners	no
Hwang, S., Song, Y., & Kim, J. (2021). Evaluation of AI-Assisted telemedicine service using a mobile PET application. Applied Sciences, 11(6), 2707. https://doi.org/10.3390/app11062707	non specified	Corea	pets	owners	ja	positive: User-friendlyness	AI assisted telemedicine application
Gehrig, A., Hartmann, K., Günther, F., Klima, A., Habacher, G., & Bergmann, M. (2018). A survey of vaccine history in German cats and owners’ attitudes to vaccination. Journal of Feline Medicine and Surgery, 21(2), 73–83. https://doi.org/10.1177/1098612x18759838	non specified	Germany	cats	owners	ja	positive: Visited a cattery, a cat show or travelled abroad in the past 12 months Veterinary consultation (very important) --> Source of useful information about vaccination (veterinarian) Purebred cats Vaccination requirement for a vaccination certification (very important) negative: Time involved (waiting times) Age of the cat (⩾10 years) Vaccination frequency recommended by the veterinarian (l…	Vaccination
	non specified	non specified	pets	owners	no
Lenz, J., Joffe, D., Kauffman, M., Zhang, Y., & LeJeune, J. (2009). Perceptions, practices, and consequences associated with foodborne pathogens and the feeding of raw meat to dogs. PubMed. https://pubmed.ncbi.nlm.nih.gov/19721784	salmonella	USA	dogs	owners	ja	negative: lack of awareness of risks	Avoid raw meat
Digafe, R. T., Kifelew, L. G., & Mechesso, A. F. (2015). Knowledge, attitudes and practices towards rabies: questionnaire survey in rural household heads of Gondar Zuria District, Ethiopia. BMC Research Notes, 8(1). https://doi.org/10.1186/s13104-015-1357-8	rabies	Ethiopia	dogs	general public	ja	spiritual practices & traditional medicine: positive: easy access lack of awareness Vaccine: negative: long duration of treatment fear of potential side effects	Killing of infected animal Traditional medicine (holy water) Vaccine spiritual practice
Kanda, K., Obayashi, Y., Jayasinghe, A., De S Gunawardena, G., Delpitiya, N., Priyadarshani, N., Gamage, C. D., Arai, A., & Tamashiro, H. (2014). Outcomes of a school-based intervention on rabies prevention among school children in rural Sri Lanka. International Health, 7(5), 348–353. https://doi.org/10.1093/inthealth/ihu098	rabies	Sri Lanka	dogs	children	ja		educational campain
Davlin, S. L., Lapiz, S. M., Miranda, M. E., & Murray, K. O. (2013). Knowledge, attitudes, and practices regarding rabies in Filipinos following implementation of the Bohol Rabies Prevention and Elimination Programme. Epidemiology and Infection, 142(7), 1476–1485. https://doi.org/10.1017/s0950268813002513	rabies	Philippines	dogs	owners, general public	ja		Vaccination Castration Restrainment Fencing Report suspected dog to outhorities killing of animal showing sympthoms/suspectedly ill pet registration
Davlin S, Lapiz SM, Miranda ME, Murray K. Factors associated with dog rabies vaccination in Bhol, Philippines: results of a cross-sectional cluster survey conducted following the island-wide rabies elimination campaign. Zoonoses Public Health. 2013 Nov;60(7):494-503. doi: 10.1111/zph.12026. Epub 2012 Dec 28. PMID: 23280122; PMCID: PMC3805987.	rabies	Philippines	dogs	owners	ja	Vaccination: Unawareness / Dog was believed to be too young Unable to restrain dog Vaccine too expensive or no money to pay Fear of injury or adverse reaction to vaccine Could not travel to vaccine centre	Vaccination Confinement: Owner confines dog during day Owner confines dog during night Owner confines dog during the day and night
Herbert, M., S, R. B., & Thangaraj, S. (2012). Community perception regarding rabies prevention and stray dog control in urban slums in India. Journal of Infection and Public Health, 5(6), 374–380. https://doi.org/10.1016/j.jiph.2012.05.002	rabies	India	dogs	general public	ja	negative: lack of community awareness opinion that disease prevention is responsibility of government positive: information distribution over mass media	Immunization of dogs Animal birth control / sterilization Killing of dogs traditional medicine
	rabies	Malawi	dogs	children	no	not peer reviewed article bust masters thesis
	non specified	non specified	pets	veterinarians	no	pets only in appendix
Wohl, J. S., & Nusbaum, K. E. (2007). Public health roles for small animal practitioners. Journal of the American Veterinary Medical Association, 230(4), 494–500. https://doi.org/10.2460/javma.230.4.494	non specified	USA	pets	veterinarians	ja		Surveillance of zoonotic diseases report, having a reporting system programs to educate veterinarians establishing information networks to improve com_x0002_munication and collaboration between veterinarians, physicians, and public health officials
	non specified	non specified	pets	policy makers	no	no pets
	non specified	non specified	pets	owners	no
	non specified	New Zealand	pets	owners	no
	non specified	Singapore	cats	owners	no
	non specified	Australia	cats	owners	no	survey among cat owners and non-cat owners on the acceptability of confinement (day / night / total) for cats but: not really relation to diseases (only in beginning, not in survey)	Confinement (day / night /total) Reason: To protect them from injury To protect native wildlife To protect neighbors from nuisance behavior To reduce unwanted breeding Opinions on wandering cats: Wandering Cats Endanger or kill native wildlife Mate Fight Engage in territorial behavior
	non specified	Australia	dogs	owners	no
Rohrbach, B. W., Odoi, A., & Patton, S. (2011). Survey of heartworm prevention practices among members of a national Hunting dog club. Journal of the American Animal Hospital Association, 47(3), 161–169. https://doi.org/10.5326/jaaha-ms-5643	heartworm	USA	dogs	owners	ja	positive: veterinarian’s recommendation product selection low cost experience personal research ease of administration additional effects against selected internal or external parasites free samples tradition observation of mosquito activity annual routine	preventive medicine for heartworm disease testing for heartworm disease
Mosimann, L., Traoré, A., Mauti, S., Léchenne, M., Obrist, B., Véron, R., Hattendorf, J., & Zinsstag, J. (2016). A mixed methods approach to assess animal vaccination programmes: The case of rabies control in Bamako, Mali. Acta Tropica, 165, 203–215. https://doi.org/10.1016/j.actatropica.2016.10.007	rabies	Mali	dogs	owners	ja	positive: provider compliance from private sector vaccine efficacy targeting accuracy availability accessibility afforability adequacy (The organization of the intervention meets the clients’ expectations: Campaign design and implementation; open hours of the vaccination points (school time, work time, week end), enough days; time of the year (school holidays); Intervention is socio-culturally ad…	Vaccination
Léchenne M, Oussiguere A, Naissengar K, Mindekem R, Mosimann L, Rives G, Hattendorf J, Moto DD, Alfaroukh IO, Zinsstag J; technical committee. Operational performance and analysis of two rabies vaccination campaigns in N'Djamena, Chad. Vaccine. 2016 Jan 20;34(4):571-577. doi: 10.1016/j.vaccine.2015.11.033. Epub 2015 Nov 27. PMID: 26631415.	rabies	Chad	dogs	owners	ja	negative: Distance (more than 1km) religion (difference between muslim & christian towns) lack of information inability to handle the dog dog held for too young to be vaccinated / misinformation	Vaccination
Minyoo, A. B., Steinmetz, M., Czupryna, A., Bigambo, M., Mzimbiri, I., Powell, G., Gwakisa, P., & Lankester, F. (2015). Incentives increase participation in mass dog rabies vaccination clinics and methods of coverage estimation are assessed to be accurate. PLoS Neglected Tropical Diseases, 9(12), e0004221. https://doi.org/10.1371/journal.pntd.0004221	rabies	Tanzania	dogs	owners	ja	positive: incentives negative: distance Dog helf for too young / misinformation Difficult to handle dog	vaccination
Widyastuti, M. D. W., Bardosh, K. L., Sunandar, ᅟ., Basri, C., Basuno, E., Jatikusumah, A., Arief, R. A., Putra, A. a. G., Rukmantara, A., Estoepangestie, A. T. S., Willyanto, I., Natakesuma, I. K. G., Sumantra, I. P., Grace, D., Unger, F., & Gilbert, J. (2015). On dogs, people, and a rabies epidemic: results from a sociocultural study in Bali, Indonesia. Infectious Diseases of Poverty, 4(1). htt…	rabies	Indonesia	dogs	owners, general public	ja	positive: religious or traditional obligations (dog ownership = part of religious and traditional custom, free roaming part of spirit of balinese dog, belief that dog lick can heal wounds, female puppies are disposed) good economic situation local notions of ahimsa (non-violence) , and traditional legal structures, perarem law local banjar sociopolitical system function of dog (spiritual offering…	Vaccination sterilisation culling leashing
Muthiani, Y., Traoré, A., Mauti, S., Zinsstag, J., & Hattendorf, J. (2015). Low coverage of central point vaccination against dog rabies in Bamako, Mali. Preventive Veterinary Medicine, 120(2), 203–209. https://doi.org/10.1016/j.prevetmed.2015.04.007	rabies	Mali	dogs	owners	ja	Negative: Lack of information Lack of money Dog’s age / misinformation Aggressive dog Floods (environmental barriers)	Vaccination
Kabeta, T., Deresa, B., Tigre, W., Ward, M. P., & Mor, S. M. (2015). Knowledge, attitudes and practices of animal bite victims attending an anti-Rabies health center in Jimma Town, Ethiopia. PLoS Neglected Tropical Diseases, 9(6), e0003867. https://doi.org/10.1371/journal.pntd.0003867	rabies	Ethiopia	dogs	owners, general public	ja	Rural residence Muslim faith female sex of human	Confinement Vaccination killing and buring of suspectedly ill animal killing and eating of suspectedly ill animal quarantine
Bardosh K, Sambo M, Sikana L, Hampson K, Welburn SC. Eliminating rabies in Tanzania? Local understandings and responses to mass dog vaccination in Kilombero and Ulanga districts. PLoS Negl Trop Dis. 2014 Jun 19;8(6):e2935. doi: 10.1371/journal.pntd.0002935. PMID: 24945697; PMCID: PMC4063706.	rabies	Tanzania	dogs	owners	ja	positive: Utilitarian value of dogs (hunting, companionship, symbols of wealth, to ward off spiritual forces) ‘‘village laws’’ in order to address non compliance community pressure ( ‘‘lack of community spirit’’ and representative of ‘‘being a disorganised person,’’ considered antithetical to community cooperation) negative: access barriers (high costs and inadequate access to medicines and healt…	Vaccination
Buttenheim, A. M., Paz-Soldan, V., Barbu, C., Skovira, C., Calderón, J. Q., Riveros, L. M. M., Cornejo, J. O., Small, D. S., Bicchieri, C., Naquira, C., & Levy, M. Z. (2013). Is participation contagious? Evidence from a household vector control campaign in urban Peru. Journal of Epidemiology & Community Health, 68(2), 103–109. https://doi.org/10.1136/jech-2013-202661	vector diseases (Chagas disease)	Peru	pets	owners	ja	positive: new neighbourhood infested households neighbours are participating	disease vector control campaign ( survey of house, explain the risks of disease, insecticide application in house and peridomestic animals place)
Serebe, S. G., Tadesse, K. A., Yizengaw, H. A., & Tamrat, S. M. (2014). Study on community knowledge, attitude and practice of rabies in and nearby Gondar town, North West Ethiopia. Journal of Public Health and Epidemiology, 6(12), 429–435. https://doi.org/10.5897/jphe2014.0669	rabies	Ethiopia	dogs	owners, general public	ja	Vaccination: more urban area dependenco on traditional medicine irregular availability	Vaccination Killing of rabid animal Tieing of rabid animal
Lapiz, S. M. D., Miranda, M. E. G., Garcia, R. G., Daguro, L. I., Paman, M. D., Madrinan, F. P., Rances, P. A., & Briggs, D. J. (2012). Implementation of an intersectoral program to eliminate human and canine rabies: the Bohol Rabies Prevention and Elimination Project. PLoS Neglected Tropical Diseases, 6(12), e1891. https://doi.org/10.1371/journal.pntd.0001891	rabies	Philippines	dogs	owners, general public, community leaders, state agencies, children	ja		rabies prevention & elimination project, including: vaccine campains (Mass dog vaccination) Dog population control (registration of dogs)(Census of the Dog Population and Dog Vaccination) (Culling (killing of stray dogs)) Quarantine public health legislation (defined the roles and responsibilities of the councils including: The organization of dog and dog owner registration; collection of registr…
Tenzin, N., Dhand, N. K., Rai, B. D., Changlo, N., Tenzin, S., Tsheten, K., Ugyen, P., Singye, K., & Ward, M. P. (2012). Community-based study on knowledge, attitudes and perception of rabies in Gelephu, south-central Bhutan. International Health, 4(3), 210–219. https://doi.org/10.1016/j.inhe.2012.03.005	rabies	Bhutan	dogs, cats	owners, general public	ja		Dog population control programm Killing suspectedly ill animal
Durr, S., Mindekem, R., Kaninga, Y., Moto, D. D., Meltzer, M. I., Vounatsou, P., & Zinsstag, J. (2009). Effectiveness of dog rabies vaccination programmes: comparison of owner-charged and free vaccination campaigns. Epidemiology and Infection, 137(11), 1558–1567. https://doi.org/10.1017/s0950268809002386	rabies	Chad	dogs	owners	ja	Lack of money Unawareness / lack of information Age of dog: Less than 3 months old / Illness; ‘ too old’ / misinformation Dog not manageable	Vaccination
Kaare, M., Lembo, T., Hampson, K., Ernest, E., Estes, A., Mentzel, C., & Cleaveland, S. (2008). Rabies control in rural Africa: Evaluating strategies for effective domestic dog vaccination. Vaccine, 27(1), 152–160. https://doi.org/10.1016/j.vaccine.2008.09.054	rabies	Tanzania	dogs	owners	ja	neutral: agro-pastoral communities in relation to distance from district headquarters and nearest district hospitals irrespective of socio-economic status no significant differences observed in different ethnic groups negative: increasing household distance from the vaccination point young age of dog	Vaccine
Dürr, S., Meltzer, M. I., Mindekem, R., & Zinsstag, J. (2008). Owner valuation of rabies vaccination of dogs, Chad. Emerging Infectious Diseases, 14(10), 1650–1652. https://doi.org/10.3201/eid1410.071490	rabies	Chad	dogs	owners	ja	negative: Cost	Vaccination
	rabies	India	pets	public	no
	rabies	Tanzania	dogs	owners	no
Belshaw, Z., Robinson, N. J., Dean, R. S., & Brennan, M. L. (2018). Motivators and barriers for dog and cat owners and veterinary surgeons in the United Kingdom to using preventative medicines. Preventive Veterinary Medicine, 154, 95–101. https://doi.org/10.1016/j.prevetmed.2018.03.020	non specified	UK	dogs, cats	owners, Veterinarians	ja	positive: relationship with their veterinary & trust seeing adverts on the television about specific diseases advice from a breeder having personally seen infected animals negative: Concern about adverse events uncertainty about the necessity alternative information sources Concern to be seen as a product seller	Preventive medicine
	non specified	UK	pets	owners	no
	non specified	UK	dogs, cats	veterinarians	no
Wallace, R. M., Mehal, J., Nakazawa, Y., Recuenco, S., Bakamutumaho, B., Osinubi, M., Tugumizemu, V., Blanton, J. D., Gilbert, A., & Wamala, J. (2017). The impact of poverty on dog ownership and access to canine rabies vaccination: results from a knowledge, attitudes and practices survey, Uganda 2013. Infectious Diseases of Poverty, 6(1). https://doi.org/10.1186/s40249-017-0306-2	rabies	Uganda	dogs	owners, general public	ja	negative: poverty / price community dogs free roaming of dogs positive: leash laws welfare education access to veterinary care	Vaccination
Habacher, G., Gruffydd‐Jones, T., & Murray, J. (2010). Use of a web‐based questionnaire to explore cat owners’ attitudes towards vaccination in cats. Veterinary Record, 167(4), 122–127. https://doi.org/10.1136/vr.b4857	non specified	UK	cats	owners	ja	negative: concern regarding safety of vaccination & side effects honeymoon period with new kittens view of severity of infectious diseases veterinary advice cost stress of cat during visit /hard to handle pet	Vaccinations
Stone AB, Hautala JA. Meeting report: panel on the potential utility and strategies for design and implementation of a national companion animal infectious disease surveillance system. Zoonoses Public Health. 2008 Oct;55(8-10):378-84. doi: 10.1111/j.1863-2378.2008.01129.x. PMID: 18811903.	non specified	USA	pets	veterinarians, policy makers, scientists	ja		National Companion Animal Infectious Disease Surveillance System
Toribio, J. L., Norris, J. M., White, J. D., Dhand, N. K., Hamilton, S. A., & Malik, R. (2008). Demographics and husbandry of pet cats living in Sydney, Australia: Results of cross-sectional survey of pet ownership. Journal of Feline Medicine and Surgery, 11(6), 449–461. https://doi.org/10.1016/j.jfms.2008.06.010	non specified	Australia	cats	owners	ja	positive: cat is older (vaccination / veterinarian visit)	Vaccination Veterinarian Visit
	non specified	USA	dogs	owners	no	survey among 858 dog owners on their veterinarian visits and the reasons and barriers of vet visits But: not extremely in line with combat of infectious diseases	Veterinary Visit (demographic aspects influencing this and barriers to vet visits)
Acharya KP, Acharya N, Phuyal S, Upadhyaya M, Lasee S. One-health approach: A best possible way to control rabies. One Health. 2020 Aug 25;10:100161. doi: 10.1016/j.onehlt.2020.100161. PMID: 33117875; PMCID: PMC7582209.	rabies	Nepal	pets	public	ja		mass vaccination programm mass awareness programm One health-centered approach, including systematic data collection & compilation coordination & data sharing among animal, human & environmental health sectors surveillance ensuring post exposure prophylaxis increasing vaccine coverage & efficacy of vaccination awareness campains strengthening laboratory capacities research activities
	non specified	Tanzania	pets	community health workers	no
Brookes, V. J., Ward, M. P., Rock, M., & Degeling, C. (2020). One Health promotion and the politics of dog management in remote, northern Australian communities. Scientific Reports, 10(1). https://doi.org/10.1038/s41598-020-69316-0	non specified	Australia	dogs	owners, general public	ja	negative: sterilization: remote living access difficulties lack of information preferential treatment of some people --> discourageing for others	veterinarian intervention (periodically) veterinarian advice on how to control dog population attaching / free roaming of dogs community dog management / local policy two-dog-rule
Evaluation of Community-Based Dog Welfare and Rabies Project in Sanur, a Sub-district of the Indonesian Island Province of Bali	rabies	Indonesia	dogs	owners	ja	positive: collaborate with representatives from community / inclusion of public	holistic program with comunity dog workers and veterinarians, health days, dog visits and dog tracking, emergency hotline, tracking of dogs (Dogalog) vaccination sterilization deworming way of restraining & confining dogs dogs keep dogs healthy abandoning dogs
Purwo Suseno P, Rysava K, Brum E, De Balogh K, Ketut Diarmita I, Fakhri Husein W, McGrane J, Sumping Tjatur Rasa F, Schoonman L, Crafter S, Putu Sumantra I, Hampson K. Lessons for rabies control and elimination programmes: a decade of One Health experience from Bali, Indonesia. Rev Sci Tech. 2019 May;38(1):213-224. doi: 10.20506/rst.38.1.2954. PMID: 31564729; PMCID: PMC7612388.	rabies	Indonesia	dogs	owners	ja	positiv: dog is owned dog is confined dog is male dog lives in urban area dog is adult negative: area with recent dog culling	Vaccination
Cleaton, J. M., Wallace, R. M., Crowdis, K., Gibson, A., Monroe, B., Ludder, F., Etheart, M. D., Vigilato, M. a. N., & King, A. (2018). Impact of community-delivered SMS alerts on dog-owner participation during a mass rabies vaccination campaign, Haiti 2017. Vaccine, 36(17), 2321–2325. https://doi.org/10.1016/j.vaccine.2018.03.017	rabies	Haiti	dogs	owners	ja	Positive: megaphone alert text message alert	vaccination
Yano, T., Phornwisetsirikun, S., Susumpow, P., Visrutaratna, S., Chanachai, K., Phetra, P., Chaisowwong, W., Trakarnsirinont, P., Hemwan, P., Kaewpinta, B., Singhapreecha, C., Kreausukon, K., Charoenpanyanet, A., Robert, C. S., Robert, L., Rodtian, P., Mahasing, S., Laiya, E., Pattamakaew, S., . . . Srikitjakarn, L. (2018). A Participatory System for Preventing Pandemics of animal Origins: Pilot …	non specified	Thailand	pets	general public	ja	positive: timeliness affordability	Participatory One Health Disease Detection (PODD) System
Arief, R. A., Hampson, K., Jatikusumah, A., Widyastuti, M. D. W., Sunandar, N., Basri, C., Putra, A. a. G., Willyanto, I., Estoepangestie, A. T. S., Mardiana, I. W., Kesuma, I. K. G. N., Sumantra, I. P., Doherty, P. F., Salman, M. D., Gilbert, J., & Unger, F. (2017). Determinants of vaccination coverage and consequences for rabies control in Bali, Indonesia. Frontiers in Veterinary Science, 3. ht…	rabies	Indonesia	dogs	owners	ja	positiv: Dog is owned dog is male dog is adult negativ: area with recent dog culling	Vaccination Culling
Morley PS, Anderson ME, Burgess BA, Aceto H, Bender JB, Clark C, Daniels JB, Davis MA, Hinchcliff KW, Johnson JR, McClure J, Perkins GA, Pusterla N, Traub-Dargatz JL, Weese JS, Whittem TL. Report of the third Havemeyer workshop on infection control in equine populations. Equine Vet J. 2013 Mar;45(2):131-6. doi: 10.1111/evj.12000. PMID: 23368775.	non specified	USA	equines	veterinarians	ja		workshop among veterinarian experts to identify the most urgent and critical priorities in equine infection control
Sambo, M., Lembo, T., Cleaveland, S., Ferguson, H. M., Sikana, L., Simon, C., Urassa, H., & Hampson, K. (2014). Knowledge, Attitudes and Practices (KAP) about Rabies Prevention and Control: A Community Survey in Tanzania. PLoS Neglected Tropical Diseases, 8(12), e3310. https://doi.org/10.1371/journal.pntd.0003310	rabies	Tanzania	dogs	owners, general public	ja	vaccination & sterilization negative: travel time cost	vaccination pf dogs information seeking reporting behaviour disposal of rabid animals health seeking sterilization of dogs
Hossain, M. (2017). Study on Knowledge, Attitude & Practice about Rabies & Pet Animals among School Children in Bangladesh. Journal of Microbiology & Experimentation, 4(1). https://doi.org/10.15406/jmen.2017.04.00103	rabies	Bangladesh	dogs	children	ja		educational campain
Genchi, C., Bowman, D., & Drake, J. (2014). Canine heartworm disease (Dirofilaria immitis) in Western Europe: survey of veterinary awareness and perceptions. Parasites & Vectors, 7(1), 206. https://doi.org/10.1186/1756-3305-7-206	heartworm	UK, Germany, Netherlands, France, Spain, Italy	dogs	veterinarians	ja	positive: awareness of guidelines awareness of risk of owners	Following ESCAAP Guidelines on HW instruction of preventive measures to dog owners
	sars	Canada	pets	policy makers	no
Tierkel, E. S., Graves, L. M., Tuggle, H. G., & Wadley, S. L. (1950). Effective control of an outbreak of rabies in Memphis and Shelby County, Tennessee. American Journal of Public Health and the Nations Health, 40(9), 1084–1088. https://doi.org/10.2105/ajph.40.9.1084	rabies	USA	dogs	state agency, veterinarians, general public	ja	positive: info through medias (newspapers, radio covering the campain sound trucks announcing campain letters and telephone calls informing about campain	vaccination
Barber, S., & Hathaway, M. (2022). China’s pet activists: Using moral arguments and epidemic concerns to make space for animal rights. International Review of Environmental History. 8(1):65-82. DOI: 10.22459/IREH.08.01.2022.04	rabies, covid	China	dogs, cats	activists	ja	Culling: negative: public big events which should normalize the measure- but created opposition science declaring that measure is not useful who declaring that measure is not to support writing to politicians and asking to change measure city-level legislation, moving dogs into a new legal category of a companion animal	culling vaccination education campain
De Jong, B., Andersson, Y., & Ekdahl, K. (2005). Effect of regulation and education on reptile-associated salmonellosis. Emerging Infectious Diseases, 11(3), 398–403. https://doi.org/10.3201/eid1103.040694	salmonella	Sweden	herpetofauna	owners	ja		Importation regulations (certificate of being disease free) Public education campain
Powell, L., Lavender, T. M., Reinhard, C. L., & Watson, B. (2022). Pet owners’ perceptions of COVID-19, zoonotic disease, and veterinary Medicine: the impact of demographic characteristics. Veterinary Sciences, 9(5), 195. https://doi.org/10.3390/vetsci9050195	covid	USA	dogs, cats	owners, Veterinarians	ja	positive: testing: fear of contracting disease free tests high income household veterinary care: high income household negative: cost of veterinary care distance to veterinary to limited availability of veterinary appointments, including long wait times, limited services and/or the provision of emergency/sick appointments only neutral: testing: cost of test veterinary care: education Older pet ow…	testing of pets asking Veterinarian for infectious disease information veterinary visits
Dubin, R. J., Angliss, G., Eng, C., Cisneros, T., & Griffon, D. (2021). Veterinarians’ perceptions of COVID-19 pandemic–related influences on veterinary telehealth and on pet owners’ attitudes toward cats and dogs. Journal of the American Veterinary Medical Association, 259(10), 1140–1147. https://doi.org/10.2460/javma.21.04.0203	covid	USA	dogs, cats	owners, Veterinarians	ja	positive: low percentage of households living below the poverty level	increase of telehealth services (telephone conversations, videoconferencing,e use of mobile application)
	non specified	non specified	pets	scientists	no
	covid	UK	pets	owners	no
	non specified	Canada	pets	owners	no
	rabies	USA	dogs	owners	no
	non specified	Italy	pets	industry	no
	non specified	UK	pets	experts	no
Cito, F., Rijks, J., Rantsios, A., Cunningham, A., Baneth, G., Guardabassi, L., Kuiken, T., & Giovannini, A. (2015). Prioritization of companion animal transmissible diseases for policy intervention in Europe. Journal of Comparative Pathology, 155(1), S18–S26. https://doi.org/10.1016/j.jcpa.2015.01.007	non specified	non specified	dogs, cats, horses, rabbits, ferrets, guinea pigs, reptiles, birds and ornamental fish, pet pigs and hobby sheep and goats	policy makers	ja		Prioritization of Companion Animal Transmissible Diseases
Rijks JM, Cito F, Cunningham AA, Rantsios AT, Giovannini A. Disease Risk Assessments Involving Companion Animals: an Overview for 15 Selected Pathogens Taking a European Perspective. J Comp Pathol. 2016 Jul;155(1 Suppl 1):S75-97. doi: 10.1016/j.jcpa.2015.08.003. Epub 2015 Sep 28. PMID: 26422413.	non specified	non specified	dogs, cats, horses, rabbits, ferrets, guinea pigs, reptiles, birds and ornamental fish, pet pigs and hobby sheep and goats	policy makers	ja		Disease Risk Assesment
	non specified	USA & Canada	pets	public	no
Shapiro, H. G., Ruder, M. G., & Pienaar, E. F. (2022). Down the Rabbit Hole: Domestic rabbit owners’ perceptions of Rabbit Hemorrhagic Disease Virus 2. EcoHealth, 19(4), 487–501. https://doi.org/10.1007/s10393-022-01622-7	hemorrhagic disease virus	USA	rabbits	owners, activists	ja	positive: penalizing people who intentionally release domestic rabbits into the wild/keeping rabbits inside information received from private veterinarian risk perceptions	vaccination not letting rabbit outdoor penalize people who free domestic rabbits into the wild
	hemorrhagic disease virus	non specified	rabbits	hunters	no	survey elaborating if hunters would engage in disese preventove actions and if they support state action against the disease. Disease ay no zoonois, pet rabbits not very concerned	support fo: state action - Relocate field trials that use rabbits at least 150 miles from counties with RHDV2 - Restrict rabbit hunting in areas with rabbits that are threatened or endangered - Ban the transport of rabbits (alive and dead) that come from states with confirmed RHDV2 cases personal preventive measure: - Report suspicious rabbit deaths to your state wildlife agency - Wear disposable…
Shapiro, H. G., Pienaar, E. F., & Kohl, M. T. (2022). Barriers to management of a foreign animal disease at the Wildlife-Domestic Animal Interface: the case of rabbit hemorrhagic disease in the United States. Frontiers in Conservation Science, 3. https://doi.org/10.3389/fcosc.2022.857678	hemorrhagic disease virus	USA	rabbits	state agency	ja	negative: Lack of clear authority limited ressources limited staff lack of effective management options at agencys disposal having restrictive jurisdictional and regulatory frameworks insufficient resources and funding incomplete /lack of information about pathogen transmission pathways and disease impacts	Classification of animals as livestock or pets Responding to report of diseases Vaccination Approval of state veterinaries of vaccine emergency / temporary regulatory and permit changes to restrict movement of live or dead animal import prohibition from areas with confirmed cases development of risk assesment or response plan new protocols for people who own pet and work with them clear guideline…
Pienaar, E. F., Episcopio-Sturgeon, D. J., & Steele, Z. T. (2022). Investigating public support for biosecurity measures to mitigate pathogen transmission through the herpetological trade. PLoS ONE, 17(1), e0262719. https://doi.org/10.1371/journal.pone.0262719	non specified	USA	herpetofauna	owners	ja	perceived susceptibility & sensitivity to pathogen transmission strong biospheric and altruistic values --> sensitivity to human health important strong egoistic values --> sensitivity to economic impacts social trust (biosecurity)	vaccination quarantine enhanced condition for transport biosecurity practices
Wiethoelter, A. K., Schembri, N., Dhand, N. K., Sawford, K., Taylor, M. R., Moloney, B., Wright, T., Kung, N., Field, H. E., & Toribio, J. L. (2017). Australian horse owners and their biosecurity practices in the context of Hendra virus. Preventive Veterinary Medicine, 148, 28–36. https://doi.org/10.1016/j.prevetmed.2017.09.013	hendra virus	Australia	equines	owners	ja	positive: having a good or excellent self-rated standard of biosecurity on their horse property Not having flying foxes on or near the horse property having a good sense of control over the HeV risk in horses female owner convenience, commitment, responsiveness, flexibility, trust and perceived efficacy usually enhance uptake of biosecurity measur have access to PPE discuss sick horses with a vet…	Horse-to-horse: Avoid sharing horse gear between horses Stop all horse movements on/off the property Opportunity for direct contact with other horses Handle healthy horses first and have contact with sick horses last Wash hands before handling horses Immediately separate sick horses from healthy horses Wash hands after handling sick horse/before handling another horse Change clothes after handlin…
Robin, C., Bettridge, J., & McMaster, F. (2016). Zoonotic disease risk perceptions in the British veterinary profession. Preventive Veterinary Medicine, 136, 39–48. https://doi.org/10.1016/j.prevetmed.2016.11.015	non specified	UK	pets	veterinarians	ja	use of ppe: negative: safety concerns fear of negative client perception fear of negative perception by their colleagues / veterinary culture positive: fear of disease risks	establish a risk perception score for zoonoses use of PPE
Gramza, A., Teel, T., VandeWoude, S., & Crooks, K. (2015). Understanding public perceptions of risk regarding outdoor pet cats to inform conservation action. Conservation Biology, 30(2), 276–286. https://doi.org/10.1111/cobi.12631	non specified	USA	cats	owners, general public	ja	positive: Vaccination/ sterilization/ licensing/keeping cat indoors/restrain while outdoor/Visit veterinary regularly: disease risk perception	Vaccination sterilization licensing keeping cat indoors restrain while outdoor Visit veterinary regularly
Schemann, K., Firestone, S., Taylor, Toribio, J., Ward, M., & Dhand, N. (2012). Horse owners’/managers’ perceptions about effectiveness of biosecurity measures based on their experiences during the 2007 equine influenza outbreak in Australia. Preventive Veterinary Medicine, 106(2), 97–107. https://doi.org/10.1016/j.prevetmed.2012.01.013	equine influenza	Australia	equines	owners	ja	positive: recieved information from private veterinarian no experience with influenza in their horses on site general interest in infection control negative: residing in highly affected special restricted area	biosecurity measures
	non specified	USA, Canada	pets	veterinarians, public	no
	non specified	Colombia	pets	experts	no
	non specified	USA, Canada	pets	public	no	Prioritisation of disease prevention, using CA and letting general public prioritise the diseases but where a specific measure?	disease prioritisation
	non specified	Canada	pets	public	no	Prioritisation of disease prevention, especially if the general public should be involved in the prioritization of diseases (focus groups: professionals (animals), professionals (humans), general public but: not pet specific	diseases prioritization (inclusion of general public), focus groups
	non specified	China	pets	owners	no
Manyweathers, J., Field, H., Jordan, D., Longnecker, N., Agho, K., Smith, C., & Taylor, M. (2017). Risk mitigation of emerging zoonoses: Hendra virus and Non-Vaccinating Horse Owners. Transboundary and Emerging Diseases, 64(6), 1898–1911. https://doi.org/10.1111/tbed.12588	hendra virus	Australia	equines	owners	ja	positive: covering food / water: young pet owner owning less pets seeing flying foxes (vectors) at the property strong disease risk perception nearby cases of infection financial assistance of government vet influence / information	Vaccination in relation to: - covering horses food - covering horses water - keeping horse away from trees - keeping horses off pasture (coping factors)
Mendez, D. H., Kelly, J., Buttner, P., Nowak, M., & Speare, R. (2014). Management of the slowly emerging zoonosis, Hendra virus, by private veterinarians in Queensland, Australia: a qualitative study. BMC Veterinary Research, 10(1). https://doi.org/10.1186/s12917-014-0215-6	hendra virus	Australia	equines	veterinarians	ja	positive: Risk perception Existence of human fatal cases Personally know infected people Direct dealing with positive cases thouight clients pervieve use of PPE as positive work practice provision of early leadership and committed support by government authorities negative: Lack of experience with zoonitic risk practice (PPE) Concerns about way they are percieved by their patients, cients and col…	Seeking & recieving information from government and professional agencies PPE (personal protective equipment)
	non specified	USA	pets	veterinarians	no	the veterinary profession must retain adequate focus on companion animal clinical training while strengthening focus on food animal medicine, public health, and research	changing public perception on veterinarians changing teir curiculums make more veterinarians change from pet vets to livestock vets and infectious diseases vets
	foot and mouth disease	non specified	pets	industry & policy makers	no
Murphy, C. P., Reid-Smith, R. J., Weese, J. S., & McEwen, S. A. (2009). Evaluation of specific infection control practices used by companion animal veterinarians in community veterinary practices in southern Ontario. Zoonoses and Public Health, 57(6), 429–438. https://doi.org/10.1111/j.1863-2378.2009.01244.x	non specified	Canada	pets	veterinarians	ja	positive: Compliance with American Animal Hospital Association regulation Overall aesthetics of the veterinary clinic negative: Poor understanding of disinfectious substances / lack of information	Environmental disinfection management of infectious patients (isolation area, removal from infectious patient, protective clothing barrier, cleaning area) antimicrobial use in clean surgical procedures
Babcock, S., Marsh, A. E., Lin, J., & Scott, J. (2008). Legal implications of zoonoses for clinical veterinarians. Journal of the American Veterinary Medical Association, 233(10), 1556–1562. https://doi.org/10.2460/javma.233.10.1556	non specified	USA	pets	veterinarians	ja		recommend preventive measures to owners advise clients on zoonotic dangers of exotic pets advise clients to seek help from physician report zoonotic diseases provide safe work conditions to employees (gloves, masks, goggles) communicate with physician record /document public health advice provided to clients consent /refusal forms / waivers for treatment of zoonotic diseases / diagnostic testing
Lipton, B. A., Hopkins, S. G., Koehler, J. E., & DiGiacomo, R. F. (2008). A survey of veterinarian involvement in zoonotic disease prevention practices. Journal of the American Veterinary Medical Association, 233(8), 1242–1249. https://doi.org/10.2460/javma.233.8.1242	non specified	USA	pets	veterinarians	ja		Sanitary measures adressed by veterinarians: - washing hands - desinfecting vet rooms -eating in vet rooms - disposal of information to clients - speaking with clients about infectious diseases - infection control guidelines - courses and education on infectious diseases initiate discussions about zoonotic diseases with clients on a daily basis educational materials on zoonotic diseases available…
Wright, J. G., Jung, S., Holman, R. C., Marano, N. N., & McQuiston, J. H. (2008). Infection control practices and zoonotic disease risks among veterinarians in the United States. Journal of the American Veterinary Medical Association, 232(12), 1863–1872. https://doi.org/10.2460/javma.232.12.1863	non specified	USA	non specific, equine	veterinarians	ja	PPE: positive: Having a written infection control policy negative: equine practitioners not working in a teaching or referral hospital male owner	Hand hygiene: Washing hands before eating drinking, or smoking at work Eating or drinking in animal handling areas Washing or sanitizing hands between patient contacts Sharps management Recapping of needles prior to disposal Disposal of needles in an approved sharps container Sterilization and reuse of disposable needles or syringes Barrier or isolation practices* Isolation or quarantine of the a…
